# Supplementary material for: Association between viral hepatitis and depressive symptoms: National Health and Nutrition Examination Survey (NHANES) 2007–2018
Source: BMC Public Health. 2025 Sep 30;25:3161. doi: 10.1186/s12889-025-24346-z (PMC12487628; doi:10.1186/s12889-025-24346-z)
Supplement: Supplementary file 1 — Supplementary Material 1. Model-fit statistics (AIC, BIC, Wald F) for all multivariable models. [file 12889_2025_24346_MOESM1_ESM.xlsx]

## Sheet: S1_FitStats
Supplementary Table S1. Model-fit statistics (AIC, BIC, Wald F)
Group	Model	AIC	BIC	Wald_F
Binary (Depressive symptoms)	Model I	14001	14017	35.01
Binary (Depressive symptoms)	Model II	13093	13215	20.63
Binary (Depressive symptoms)	Model III	12681	12900	9.75
Continuous (PHQ-9)	Model I	143149	143166	23.57
Continuous (PHQ-9)	Model II	141324	141446	19.29
Continuous (PHQ-9)	Model III	140509	140729	9.56
Mild vs No	Model I	20767	20783	11.43
Mild vs No	Model II	20145	20267	9.56
Mild vs No	Model III	19912	20132	4.20
Moderate vs No	Model I	9421	9437	27.20
Moderate vs No	Model II	8780	8902	18.11
Moderate vs No	Model III	8468	8688	8.88
Severe vs No	Model I	6177	6193	23.84
Severe vs No	Model II	5675	5797	14.36
Severe vs No	Model III	5442	5662	5.36
Legend: Lower AIC/BIC indicate better global fit; Wald F = survey‑weighted Wald statistic for Hepatitis Virus Infection. Data: NHANES 2007–2018 (weights = WTMEC2YR/6). Model I: unadjusted; Model II: + demographic and socioeconomic covariates; Model III: + lifestyle and biochemical covariates.

## Sheet: Legend
- Lower AIC/BIC indicate better global fit. - Wald F: survey-weighted Wald statistic for Hepatitis Virus Infection. - NHANES 2007–2018, weights WTMEC2YR/6. - Model I: unadjusted; Model II: +demographic/socioeconomic confounders; Model III: +lifestyle/biochemical covariates.
